# Supplementary material for: Dietary Intake among Lebanese Adults: Findings from the Updated LEBANese natiONal Food Consumption Survey (LEBANON-FCS)
Source: Nutrients. 2024 Jun 6;16(11):1784. doi: 10.3390/nu16111784 (PMC11174657; doi:10.3390/nu16111784)
Supplement: Supplementary file 1 [file nutrients-16-01784-s001.zip]

Archive with 1 entries (1 files):
- nutrients-3044936-supplementary.pdf
